# Supplementary material for: The Second Derivative of Fullerene C60 (SD-C60) and Biomolecular Machinery of Hydrogen Bonds: Water-Based Nanomedicine
Source: Micromachines (Basel). 2023 Nov 25;14(12):2152. doi: 10.3390/mi14122152 (PMC10745578; doi:10.3390/mi14122152)
Supplement: Supplementary file 1 [file micromachines-14-02152-s001.zip]

Archive with 1 entries (1 files):
- micromachines-2718797-supplementary.pdf
